# Supplementary material for: Brain Iron Deficiency Changes the Stoichiometry of Adenosine Receptor Subtypes in Cortico-Striatal Terminals: Implications for Restless Legs Syndrome
Source: Molecules. 2022 Feb 23;27(5):1489. doi: 10.3390/molecules27051489 (PMC8911604; doi:10.3390/molecules27051489)
Supplement: Supplementary file 1 [file molecules-27-01489-s001.zip]

Archive with 1 entries (1 files):
- molecules-1601235-supplementary.pdf
